# Supplementary material for: Disruption of Daily Rhythms by High-Fat Diet Is Reversible
Source: PLoS One. 2015 Sep 14;10(9):e0137970. doi: 10.1371/journal.pone.0137970 (PMC4569368; doi:10.1371/journal.pone.0137970)
Supplement: S1 File — (XLSX) [file pone.0137970.s011.xlsx]

## Sheet: Body weight
Males	red cages with locked wheels
CHOW GROUP
	7 wk.	8 wk.	9 wk.	10 wk.	11 wk.	12 wk.	13 wk.
311	20.7	20.4	21	21.1	21.8	22.5	22.3
498	21.1	21.8	22.6	24.5	24	24.4	25.1
512	22.1	22.1	22.3	23.2	23.8	24.5	24.4
657	24	23.8	24.2	24.5	25.8	25.8	25.8
651	22.2	22.7	23	24.1	24.5	24.4	25.3
642	22.8	23.1	23.4	23.9	23.9	24.8	25.2
641	21.6	22.4	22.9	23.5	23.2	23.8	23.5
Mean	22.0714	22.3286	22.7714	23.5429	23.8571	24.3143	24.5143
SD	1.1041	1.07659	0.991151	1.18019	1.21636	1.00404	1.22669
HIGH-FAT DIET GROUP
	7 wk.	8 wk.	9 wk.	10 wk.	11 wk.	12 wk.	13 wk.
500	21.9	22.3	25.1	25.6	26.3	27.5	29.2
499	21.1	20.9	25.1	27.3	30.2	32.5	33.9
443	23.3	22.7	24	25.8	26.5	27.9	ND
310	20.7	20.3	22.5	23	23.6	24.3	26
441	22.6	22.7	24.8	25.4	27.1	29.2	ND
513	23.2	22.5	24.5	24.2	25.7	26.2	27.6
640	22	21.6	24.5	25.5	26.8	28.1	29
Mean	22.1143	21.8571	24.3571	25.2571	26.6	27.9571	29.14
SD	0.992352	0.95194	0.905276	1.34642	1.96469	2.54549	2.95432
DIET REVERSAL GROUP
	7 wk.	8 wk.	9 wk.	10 wk.	11 wk.	12 wk.	13 wk.
495	20.9	21	23.2	24	25.1	26.6	24.3	For Liver phase expt
515	22	22.2	25.1	26.2	27	27.9	25.3	For Liver phase expt
659	22.8	22.8	25.7	26.7	28.4	29.9	26.8	For Liver phase expt
653	21.4	21.4	23.5	24.5	25.4	26.1	25.1	For Liver phase expt
658	23.2	23.2	25.5	27	29.3	31	28.2	For Liver phase expt
643	21	21.3	23.4	24.3	25.6	26.8	25.2	For Liver phase expt
639	23.9	23.9	24.9	25.8	26.5	27.5	25.8	For Liver phase expt
A	19.6	19.8	22	23.1	23.7	25.2	23.6	For behavior expt
B	23.3	22.5	24.5	26	27.4	28.6	26.3	For behavior expt
C	19	20	22.1	23.1	23.9	25	23.3	For behavior expt
D	20.9	21.9	23.2	24.3	25.1	27	25	For behavior expt
E	22	22.2	25.5	26.2	27.3	29.6	28	For behavior expt
MEAN	21.6667	21.85	24.05	25.1	26.225	27.6	25.575
SD	1.49504	1.22289	1.31875	1.37312	1.72633	1.87617	1.54692

## Sheet: Liver data
LIVER PHASE DATA
lights on 06:00
CHOW
	Max value from Clocklab	Phase adjusted to lights on	Period 1	Period 2
311	19.29	37.29	20.1	23.73
498	23.01	41.01	21.44
512	21.24	39.24	20.56	25.66
657	20.18	38.18	21	24.1
651	22.95	40.95	21.73	27.2
642	20.15	38.15	20.92	25.02
641	21.02	39.02	20.51	25.88
Mean		39.12	20.8943
SD		1.4212	0.56249
CHOW-HFD
	Max value from Clocklab	Phase adjusted to lights on	Period 1	Period 2
500					Arrhythmic
499					Arrhythmic
443	16.83	34.83	20.49	21.86
310	18.93	36.93	19.28	22.83
441	18.45	36.45	21.55	21.94
513	16.56	34.56	20.9	24.54
640	17.6	35.6	21.27	25.94
Mean		35.674	20.698
SD		1.01717	0.887113
CHOW-HFD-CHOW
	Max value from Clocklab	Phase adjusted to lights on	Period 1	Period 2
495	20.98	38.98	20.92
515	23.85	41.85	24.76
659	21.15	39.15	21.73
653	19.92	37.92	20.66	26.69
658	20.6	38.6	21.04	25.78
643	19.95	37.95	20.48
639	19.02	37.02	20.35	25.75
Mean		38.7814	21.42
SD		1.53624	1.54122
